# Supplementary material for: The effect of Nullomer-derived peptides 9R, 9S1R and 124R on the NCI-60 panel and normal cell lines
Source: BMC Cancer. 2017 Aug 9;17:533. doi: 10.1186/s12885-017-3514-z (PMC5551024; doi:10.1186/s12885-017-3514-z)
Supplement: Supplementary file 2 — Survival index (SI) and response categories of the NCI-60 panel. A: SI of NCI-60 cancer cell lines after 48 h with 50 μM peptides 9R, 9S1R and 124R; B: % of cell lines sensitive and resistant to peptides 9R, 9S1R and 124R; C: Peptides 9R, 9S1R and 124R response categories; D: SI and response categories for normal cell lines treated with 9R, 9S1R and 124R. Sensitive lines experience at least 20% decrease in the number of living cells after 48 h treatment. (XLSX 14 kb) [file 12885_2017_3514_MOESM2_ESM.xlsx]

## Sheet: Sheet1
	"Suppl. Table 1" Survival Index (SI) of Peptides 9R, 9S1R and 124R treated
	NCI-60 Panel and normal cell lines, CCK-8 assay
	SI Results Analysis at 50µM of Peptides 9R, 9S1R and 124R
	Sensitive lines experience at least 20% decrease in the number of living cells after 48 hours treatment.
	A. SI of NCI-60 Panel
			SI	SI	SI	Response		B. % of Sensitive and Resistant Cell Lines
	Organ	Cell Lines	9R	9S1R	124R	Category
	Kideny	786-0	0.779	0.491	1	I		Peptides	Sensitive	Resistant
		CAKI-1	0.747	0.339	1	I		9R	0.8167	0.1833
		SN12C	0.502	0.269	1	I		9S1R	0.95	0.05
		RXF 393	0.722	0.487	1	I		124R	0	1
		TK-10	0.572	0.332	1	I
		A498	1.031	0.399	1	II
		UO-31	0.913	0.052	1	II
		ACHN	0.297	0.095	1	I		C. Nullomer Response Categories
	Prostate	PC-3	0.982	0.637	1	II
		DU-145	0.286	0.047	1	I		Category	9R	9S1R	124R	% of NC-60
	Ovary	OVCAR-8	0.362	0.056	1	I		I	Sensitive	Sensitive	Resistant	0.8
		NCI/ADR-RES	0.227	0.264	1	I		II	Resistant	Sensitive	Resistant	0.15
		SK-0V-3	1.035	0.563	1	II		III	Sensitive	Resistant	Resistant	0.016
		OVCAR-3	0.566	0.165	1	I		IV	Resistant	Resistant	Resistant	0.032
		OVCAR-4	0.584	0.096	1	I
		OVCAR-5	0.497	0.114	1	I
		IGR-OV1	0.781	0.649	1	I
	Leukemia	K-562	0.233	0.153	1	I
	Lymphoma	SR	0.109	0.103	1	I
		CCRF-CEM	0.188	0.214	1	I
		RPMI 8226	0.226	0.278	1	I		D. SI of Normal Cell Lines
		HL-60 (TB)	0.268	0.643	1	I
		MOLT-4	0.382	0.712	1	I			9R	9S1R	124R
	Colon	KM12	0.184	0.219	1	I		Cell Line	SI	SI	SI	Category
		HCC 2998	0.145	0.835	1	III		HUVEC	0.958	0.067	1	II
		SW-620	0.265	0.247	1	I		BJ	0.939	0.379	1	II
		HT-29	1.035	1.041	1	IV		RWPE-1	0.179	0.051	1	I
		HCT-15	0.667	0.639	1	I		FHC	0.773	0.289	1	I
		HCT-116	0.507	0.143	1	I
		COLO 205	0.345	0.065	1	I
	Skin	UACC-62	0.105	0.12	1	I
	Melanoma	SK-MEL-2	0.631	0.391	1	I
		SK-MEL-28	0.895	0.174	1	II
		M14	0.115	0.122	1	I
		LOX-IMVI	0.379	0.333	1	I
		UACC-257	0.142	0.092	1	I
		SK-MEL-5	0.065	0.069	1	I
		MDA-MB-435	0.661	0.347	1	I
		MALME-3M	0.041	0.038	1	I
	Breast	T-47D	0.719	0.617	1	I
		BT-549	0.163	0.159	1	I
		HS-578T	0.059	0.049	1	I
		MDA-MB-468	0.213	0.107	1	I
		MDA-MB-231	0.226	0.192	1	I
		MCF-7	1.022	0.673	1	II
	CNS	U251	0.255	0.259	1	I
		SNB-75	0.45	0.222	1	I
		SNB-19	0.202	0.164	1	I
		SF-539	0.399	0.129	1	I
		SF-295	0.111	0.127	1	I
		SF-268	0.614	0.315	1	I
	Lung	NCI-H23	0.749	0.457	1	I
		NCI-H226	0.982	0.609	1	II
		NCH-H522	0.832	0.281	1	II
		A549 ATCC	0.987	1.011	1	IV
		EKVX	0.077	0.278	1	I
		NCI-H460	0.235	0.166	1	I
		HOP 62	0.113	0.142	1	I
		HOP 92	0.784	0.408	1	I
		NCI-H322M	0.924	0.531	1	II
