# Supplementary material for: The effect of Nullomer-derived peptides 9R, 9S1R and 124R on the NCI-60 panel and normal cell lines
Source: BMC Cancer. 2017 Aug 9;17:533. doi: 10.1186/s12885-017-3514-z (PMC5551024; doi:10.1186/s12885-017-3514-z)
Supplement: Supplementary file 5 — ATP depletion of cancer and normal cell lines after treatment with 9R, 9S1R and 124R. ATP content: expressed as % of control. Three-hour incubations with 50uM peptide. (XLSX 9 kb) [file 12885_2017_3514_MOESM5_ESM.xlsx]

## Sheet: Sheet1
	"Suppl. Table 3" Peptides 9R, 9S1R and 124R effects on cellular ATP content
	ATP content: expressed as % of control. Three-hour incubations with 50uM peptide.
	Cancer cell lines
	Cell Line	9R	9S1R	124R	S. Azide
	MALM-3M	0.0987	0.0059	1.0351	0.5703
	COLO 205	0.5856	0.0665	1.0569	1.0354
	IGR-OV1	0.348	0.0382	0.852	0.7553
	SN12C	0.3705	0.0418	0.8743	0.5564
	DU-145	0.1519	0.0108	0.9963	0.8408
	U251	0.3211	0.0387	0.9882	0.7818
	EKVX	0.1847	0.0141	0.9398	0.7273
	HS-578T	0.3303	0.0153	0.9443	0.6625
	K-562	0.2138	0.0492	1.0531	0.9218
	Normal cell lines
	Cell Line	9R	9S1R	124R	S. Azide
	HUVEC	0.7634	0.0185	0.9638	0.7768
	BJ	0.8897	0.3897	0.9648	0.7666
	RWPE-1	0.064	0.0131	0.8872	0.8623
	FHC	0.9696	0.5407	0.9928	0.6179
